# Supplementary material for: Bevacizumab Exacerbates Paclitaxel-Induced Neuropathy: A Retrospective Cohort Study
Source: PLoS One. 2016 Dec 19;11(12):e0168707. doi: 10.1371/journal.pone.0168707 (PMC5167416; doi:10.1371/journal.pone.0168707)
Supplement: S1 File — (XLSX) [file pone.0168707.s001.xlsx]

## Sheet: minimal data set
date	age	regimen	time	event	disease state	hormone	radiation	operation	treatment	CTCAE6	CTCAE12	duration	CTCAE12G2	CTCAE6G2	worst grade	PS	DTX	anthracycline
2011-10-19	51	0	12	1	0	0	0	1	0	1	1	12	0	0	1	0	0	1
2011-11-24	42	1	12	1	1	1	0	1	0	1	1	12	0	0	1	1	0	1
2011-11-30	77	0	12	1	0	0	0	1	1	0	1	12	0	0	1	0	0	1
2012-01-04	63	0	1	1	1	0	1	1	0	-99	-99	1	-99	-99	0	2	1	1
2012-01-10	45	0	5	1	0	1	0	0	0	-99	-99	5	-99	-99	0	0	0	1
2012-01-17	60	1	5	0	1	0	0	1	0	2	2	18	1	1	2	0	0	1
2012-01-24	59	0	12	1	0	0	0	1	0	0	0	12	0	0	0	0	0	1
2012-01-26	58	0	12	1	0	0	0	1	0	1	1	12	0	0	1	0	0	1
2012-02-24	47	1	11	0	1	0	0	0	0	1	2	15	1	0	2	0	1	1
2012-04-05	66	0	12	1	0	0	0	1	0	0	0	12	0	0	0	0	0	1
2012-05-31	61	0	12	1	0	0	0	0	0	0	1	12	0	0	1	0	0	1
2012-06-13	32	0	12	1	0	0	0	0	1	1	1	12	0	0	1	0	0	1
2012-07-12	64	0	4	1	1	1	0	0	0	-99	-99	4	-99	-99	0	2	0	0
2012-08-02	48	0	12	1	0	0	0	1	0	1	1	12	0	0	1	0	0	1
2012-08-07	67	0	12	1	0	0	0	0	0	0	1	12	0	0	1	0	0	1
2012-08-17	51	0	12	1	0	0	0	1	0	0	1	12	0	0	1	0	0	1
2012-08-22	45	0	8	0	0	0	0	1	1	1	2	12	1	0	2	0	1	1
2012-10-04	57	0	7	0	1	0	0	1	1	1	-99	9	-99	0	2	1	1	1
2012-11-01	39	0	15	0	0	0	0	0	1	1	2	17	1	0	2	0	0	1
2012-11-15	42	0	12	1	0	1	0	0	0	0	1	12	0	0	1	0	0	1
2012-11-26	42	0	12	1	0	0	0	0	0	0	1	12	0	0	1	0	0	1
2012-12-05	50	0	12	1	0	0	0	1	0	1	1	12	0	0	1	0	0	1
2012-12-25	70	0	3	1	1	1	1	1	0	-99	-99	3	-99	-99	0	2	0	1
2012-12-26	73	0	10	0	0	0	0	1	1	1	2	12	1	0	2	0	0	1
2013-01-07	54	1	24	0	1	1	1	1	0	1	2	42	1	0	2	1	0	1
2013-02-21	45	0	12	1	0	1	0	0	1	0	1	12	0	0	1	0	0	1
2013-03-05	39	0	12	1	1	1	0	0	1	1	1	12	0	0	1	2	0	0
2013-03-26	77	0	15	1	1	1	0	1	0	1	1	15	0	0	1	1	0	0
2013-04-12	69	1	1	0	1	0	0	1	1	-99	-99	5	-99	-99	2	0	1	1
2013-04-24	60	0	12	1	0	0	0	0	0	0	1	12	0	0	1	0	1	1
2013-05-23	32	0	10	0	0	0	0	1	0	1	2	12	1	0	2	1	0	1
2013-05-28	59	0	5	0	0	0	0	1	1	2	2	12	1	1	2	0	0	1
2013-06-06	65	1	2	0	1	1	1	1	1	2	2	14	1	1	2	1	1	1
2013-06-14	71	1	8	0	1	0	0	0	1	1	2	13	1	0	2	1	0	0
2013-07-18	48	0	12	0	0	1	0	1	0	0	2	12	1	0	2	0	0	1
2013-07-18	49	1	7	0	1	0	0	0	0	1	2	19	1	0	2	1	0	0
2013-08-07	70	0	9	0	1	1	1	1	1	1	2	15	1	0	2	2	0	1
2013-08-22	53	0	1	1	1	1	1	1	0	-99	-99	1	-99	-99	0	1	0	0
2013-09-02	50	0	8	0	0	0	0	0	0	1	2	12	1	0	2	0	0	1
2013-09-03	45	0	16	1	1	0	0	0	0	1	1	16	0	0	1	0	0	0
2013-09-11	48	0	9	1	1	0	0	1	0	1	-99	9	-99	0	1	1	1	1
2013-09-17	59	0	12	1	0	0	0	1	1	0	1	12	0	0	1	0	0	1
2013-10-01	48	0	12	1	0	0	0	1	0	0	1	12	0	0	1	0	0	1
2013-10-01	53	1	9	1	1	0	0	1	0	0	-99	9	-99	0	0	0	0	1
2013-10-11	59	1	8	0	1	1	1	0	0	1	3	17	1	0	3	2	0	0
2013-11-07	57	0	16	0	1	1	0	1	0	1	1	16	0	0	2	0	0	0
2013-11-11	59	0	9	1	1	1	0	1	1	1	-99	9	-99	0	1	1	1	1
2013-11-12	48	1	9	0	1	1	0	1	0	1	2	37	1	0	2	0	0	0
2013-11-14	45	0	1	1	0	0	0	0	0	-99	-99	1	-99	-99	0	0	0	1
2013-11-14	54	0	12	1	0	0	0	0	0	0	1	12	0	0	1	0	0	0
2013-11-20	63	0	10	0	0	1	0	1	1	1	3	12	1	0	3	0	0	1
2013-12-17	80	0	1	1	1	1	0	0	0	-99	-99	1	-99	-99	0	1	0	0
2014-01-28	65	0	21	0	1	1	0	1	0	1	1	40	0	0	3	0	0	1
2014-02-25	43	0	10	0	0	1	0	1	0	1	2	12	1	0	2	0	0	1
2014-02-26	51	1	5	0	1	1	0	1	1	2	3	18	1	1	3	0	0	1
2014-02-27	44	0	6	0	0	0	0	1	1	2	2	12	1	1	2	0	0	1
2014-04-17	54	0	12	1	0	1	0	1	0	1	1	12	0	0	1	0	0	1
2014-04-22	63	0	7	1	1	0	0	0	0	1	-99	7	-99	0	1	2	0	0
2014-05-29	60	0	36	0	1	1	0	1	0	1	1	36	0	0	2	1	0	0
2014-06-20	44	0	12	1	0	0	0	1	0	1	1	12	0	0	1	0	0	1
2014-06-27	48	0	3	1	0	1	0	1	1	-99	-99	3	-99	-99	2	0	1	1
2014-07-15	52	0	11	1	0	1	0	0	0	0	-99	11	-99	0	1	0	0	0
2014-07-16	58	0	7	0	0	1	0	1	1	1	2	12	1	0	1	0	0	1
2014-08-01	47	0	10	1	0	0	0	1	0	1	-99	10	-99	0	2	0	0	1
2014-08-08	52	1	10	1	1	0	0	0	0	1	-99	10	-99	0	1	0	0	0
2014-08-28	43	0	4	0	0	1	0	1	1	2	3	12	1	1	3	0	0	1
2014-09-24	55	0	10	0	0	1	0	1	1	1	2	12	1	0	2	0	0	1
2014-10-02	43	0	6	0	0	1	0	1	1	2	2	12	1	1	2	0	0	1
2014-10-24	50	1	16	0	1	1	1	1	1	1	1	21	0	0	3	0	0	0
2014-11-04	51	1	9	0	1	1	0	1	1	1	2	28	1	0	2	2	0	0
2014-11-18	66	0	12	0	0	0	0	1	0	1	2	51	1	0	2	0	0	1
2015-01-27	63	0	15	0	1	1	1	1	0	1	1	22	0	0	2	0	1	1
2015-03-10	40	0	12	1	0	0	0	1	0	0	0	12	0	0	0	0	0	1
2015-03-16	71	0	15	0	1	0	1	1	0	0	1	21	0	0	2	1	1	1
2015-04-03	55	0	10	0	0	0	0	1	0	1	2	12	1	0	2	0	0	1
2015-04-08	68	1	35	1	1	1	0	1	0	0	0	35	0	0	0	0	0	1
2015-04-23	50	0	9	1	0	1	0	1	0	0	-99	9	-99	0	0	0	1	1
2015-04-30	40	0	12	1	0	1	0	1	0	1	1	12	0	0	1	0	0	1
2015-05-27	83	0	18	1	1	1	0	1	0	0	0	18	0	0	1	1	0	0
2015-05-27	74	0	6	1	1	1	0	1	0	1	-99	6	-99	0	1	1	1	1
2015-06-02	60	0	4	1	0	0	0	1	0	-99	-99	4	-99	-99	0	0	0	1
2015-06-03	68	1	12	1	1	0	0	0	0	0	0	12	0	0	0	0	0	0
2015-06-05	74	0	7	1	1	1	1	1	0	0	-99	7	-99	0	0	1	0	1
2015-06-09	66	0	11	0	0	1	0	1	1	1	2	12	1	0	2	0	0	1
2015-06-11	57	0	12	1	0	1	0	0	0	0	1	12	0	0	1	0	0	1
2015-06-18	54	0	12	0	0	0	0	1	1	1	2	12	1	0	2	0	0	1
2015-06-25	33	0	12	1	0	1	0	1	0	0	0	12	0	0	0	0	0	1
2015-06-25	59	0	12	1	0	1	0	1	1	1	1	12	0	0	1	0	0	1
2015-07-01	47	0	7	0	0	0	0	1	1	0	0	12	0	0	0	0	0	1
2015-07-07	73	1	3	1	1	0	0	1	0	-99	-99	3	-99	-99	0	1	1	1
2015-07-15	51	0	6	0	0	0	0	1	0	1	2	12	1	0	2	0	0	1
2015-08-04	61	0	6	0	1	1	0	1	1	2	2	29	1	1	2	0	0	1
2015-08-13	40	0	10	0	0	0	0	1	0	1	2	12	1	0	2	0	0	1
2015-08-20	49	0	6	0	0	1	0	1	1	2	2	12	1	1	2	0	0	1
2015-08-20	57	1	8	0	1	1	0	1	0	1	2	14	1	0	2	2	0	0
2015-09-02	47	0	8	0	0	1	0	1	1	1	2	12	1	0	2	0	0	1
2015-10-02	50	1	8	0	1	0	0	1	0	1	2	23	1	0	2	0	0	1
2015-11-24	74	0	12	1	0	0	0	1	1	0	0	12	0	0	0	0	0	1
2015-12-10	62	0	7	0	0	0	0	0	1	1	2	12	1	0	2	0	0	1
2015-12-15	44	0	9	0	0	1	0	1	0	1	-99	9	-99	0	2	0	1	1
2015-12-17	76	1	10	0	1	1	0	1	0	0	2	12	1	0	2	0	0	0
2015-12-28	72	1	12	1	1	1	0	1	0	1	1	12	0	0	1	0	0	0
2016-01-04	60	1	4	0	1	1	0	1	0	2	3	12	1	1	3	0	1	1
2016-02-15	80	0	1	1	1	1	0	1	0	-99	-99	1	-99	-99	0	0	1	1
2016-02-22	69	0	2	1	0	1	0	1	0	-99	-99	2	-99	-99	0	0	0	1
2016-03-01	74	0	12	1	0	0	0	0	0	0	1	12	0	0	1	1	0	0
2016-04-20	59	0	6	1	0	0	0	1	0	1	-99	6	-99	0	1	0	0	1

## Sheet: definition
date	age	regimen	time	event	disease state	hormone	radiation	operation	treatment	CTCAE6	CTCAE12	duration	CTCAE12G2	CTCAE6G2	worst grade	PS	DTX	anthracycline
the date of the start of chemotherapy		0=PTX	number of courses from start of chemotherapy to event	0=G2	0=adjuvant	hormonal status	previous radiation	previous operation	treatment for neuropathy	Grade at the 6th course	Grade at the 12th course	total number of courses	Grade at the 12th course	Grade at the 6th course	worst CTCAE grade	Performance Status	Previous use of docetaxel	previous use of anthracycline
		1=PTX+BEV		1=censored	1=metastatic or reccurence	0=negative	0=negative	0=negative	0=negative				0=G0 or G1	0=G0 or G1			0=negative	0=negative
						1=positive	1=positive	1=positive	1=positive				1=G2 or higher	1=G2 or higher			1=positive	1=positive
